# Supplementary material for: Data on germination, growth and morphological changes of oil palm (Elaeis guineensis Jacq.) zygotic embryos during in vitro culturing
Source: Data Brief. 2019 Dec 16;28:104975. doi: 10.1016/j.dib.2019.104975 (PMC7093796; doi:10.1016/j.dib.2019.104975)
Supplement: Multimedia component 4 [file mmc4.xlsx]

## Sheet: Sheet1
trt	rep	1s0	1s1	1s2	2s0	2s1	2s2	2s3	3s0	3s1	3s2	3s3	3s4	4s0	4s1	4s2	4s3	4s4	4s5	5s0	5s1	5s2	5s3	5s4	5s5	6s5	7s5	8s5	9s5	10s5	SGI	MGT	SVI I	SVI ii
1	1	60	26.5651	12.921	36.2712	18.4349	39.2315	22.7865	30	26.5651	12.921	42.1304	12.921	30	18.4349	39.2315	36.2712	30	0	26.5651	22.7865	0	26.5651	42.1304	0	0	0	0	0	0	4.64286	15.6154	3.27167	8.66667
1	2	53.7288	26.5651	22.7865	39.2315	26.5651	36.2712	12.921	30	26.5651	12.921	36.2712	22.7865	30	22.7865	12.921	30	33.2109	0	30	22.7865	12.921	26.5651	36.2712	0	0	0	0	0	0	4.82143	15.1667	2.02	5.2
1	3	60	22.7865	18.4349	33.2109	30	33.2109	22.7865	33.2109	18.4349	12.921	39.2315	22.7865	30	12.921	22.7865	26.5651	36.2712	0	26.5651	12.921	18.4349	30	39.2315	0	0	0	0	0	0	5.14286	17.7333	2.85	7.5
2	1	42.1304	39.2315	22.7865	30	39.2315	36.2712	0	12.921	22.7865	12.921	26.5651	47.8696	12.921	22.7865	12.921	26.5651	47.8696	0	12.921	22.7865	0	22.7865	53.7288	0	0	0	0	12.921	18.4349	5.71429	16.625	4.53333	13.3333
2	2	42.1304	33.2109	30	33.2109	30	36.2712	18.4349	30	22.7865	18.4349	30	30	30	22.7865	12.921	22.7865	39.2315	0	30	22.7865	0	22.7865	42.1304	0	12.921	12.921	12.921	12.921	12.921	5.71429	12.8333	2.58	4.4
2	3	42.1304	30	33.2109	36.2712	33.2109	33.2109	12.921	30	26.5651	22.7865	30	26.5651	26.5651	22.7865	12.921	26.5651	36.2712	0	26.5651	22.7865	12.921	22.7865	42.1304	0	0	0	0	12.921	12.921	5.97619	15.0769	3.29333	8.66667
3	1	63.4349	22.7865	12.921	56.7891	30	0	12.921	56.7891	26.5651	0	12.921	12.921	53.7288	12.921	0	22.7865	22.7865	0	53.7288	12.921	0	0	33.2109	0	18.4349	22.7865	26.5651	36.2712	36.2712	1.66667	23.3333	1.54	5.9
3	2	50.7685	22.7865	30	42.1304	12.921	30	30	39.2315	12.921	12.921	30	30	39.2315	12.921	0	18.4349	42.1304	0	39.2315	12.921	0	12.921	45	0	12.921	12.921	12.921	18.4349	22.7865	5.59524	11.4545	2.23667	6.78333
3	3	60	18.4349	22.7865	47.8696	12.921	22.7865	30	42.1304	12.921	18.4349	26.5651	26.5651	36.2712	12.921	12.921	22.7865	42.1304	18.4349	36.2712	12.921	12.921	18.4349	42.1304	26.5651	26.5651	26.5651	26.5651	33.2109	36.2712	4.7619	15.75	2.64	12.2
4	1	42.1304	36.2712	26.5651	22.7865	12.921	22.7865	53.7288	22.7865	18.4349	0	36.2712	39.2315	22.7865	0	0	30	50.7685	0	22.7865	0	0	22.7865	56.7891	0	0	12.921	18.4349	18.4349	18.4349	7.2619	13.5882	3.20167	11.3333
4	2	53.7288	30	18.4349	26.5651	39.2315	26.5651	47.8696	18.4349	12.921	47.8696	26.5651	18.4349	18.4349	0	0	33.2109	50.7685	0	18.4349	0	0	33.2109	50.7685	0	0	0	0	12.921	12.921	6.72619	14.7778	4.2	13.2
4	3	39.2315	36.2712	30	26.5651	18.4349	36.2712	36.2712	26.5651	18.4349	12.921	30	39.2315	26.5651	18.4349	0	22.7865	47.8696	0	26.5651	18.4349	0	22.7865	47.8696	12.921	12.921	12.921	12.921	22.7865	22.7865	6.78571	11.5	3.99	9.56667
5	1	42.1304	36.2712	26.5651	26.5651	12.921	26.5651	47.8696	22.7865	12.921	0	36.2712	42.1304	22.7865	12.921	0	33.2109	45	0	22.7865	12.921	0	18.4349	56.7891	0	0	12.921	12.921	18.4349	18.4349	7.02381	12.6875	4.58667	16
5	2	39.2315	36.2712	30	22.7865	12.921	30	47.8696	22.7865	12.921	12.921	36.2712	39.2315	22.7865	12.921	12.921	18.4349	53.7288	0	22.7865	12.921	12.921	18.4349	53.7288	0	0	0	12.921	22.7865	26.5651	7.5	11.8125	4.16	13.8667
5	3	45	30	30	22.7865	18.4349	36.2712	39.2315	22.7865	12.921	12.921	30	45	22.7865	12.921	0	30	47.8696	0	22.7865	12.921	0	26.5651	50.7685	0	0	0	0	0	0	7.38095	12.25	3.49333	9.6
6	1	50.7685	33.2109	18.4349	36.2712	30	26.5651	26.5651	36.2712	12.921	26.5651	22.7865	30	36.2712	12.921	22.7865	18.4349	36.2712	0	36.2712	12.921	12.921	18.4349	42.1304	0	0	0	0	0	0	4.52381	15.1667	2.32	7
6	2	45	36.2712	22.7865	33.2109	30	22.7865	33.2109	30	18.4349	30	26.5651	26.5651	30	12.921	26.5651	22.7865	36.2712	0	30	12.921	18.4349	26.5651	39.2315	0	0	0	0	0	0	5.41667	15.5	2.33333	5.83333
6	3	47.8696	30	26.5651	39.2315	26.5651	22.7865	30	36.2712	22.7865	22.7865	26.5651	22.7865	36.2712	22.7865	18.4349	26.5651	26.5651	0	36.2712	22.7865	18.4349	22.7865	30	0	0	0	0	0	0	4.7619	12.6	2.13333	6.16667
7	1	56.7891	26.5651	18.4349	45	22.7865	22.7865	26.5651	45	12.921	0	33.2109	22.7865	45	12.921	0	22.7865	33.2109	0	45	12.921	0	18.4349	36.2712	0	12.921	12.921	12.921	18.4349	18.4349	3.69048	14	2.1	5.25
7	2	50.7685	26.5651	26.5651	42.1304	22.7865	22.7865	30	39.2315	22.7865	12.921	26.5651	26.5651	39.2315	12.921	0	26.5651	36.2712	0	39.2315	12.921	0	22.7865	39.2315	0	0	0	0	0	0	4.88095	14.6364	2.2	5.31667
7	3	53.7288	22.7865	26.5651	45	18.4349	18.4349	33.2109	39.2315	12.921	18.4349	26.5651	30	39.2315	18.4349	12.921	12.921	39.2315	0	39.2315	18.4349	18.4349	12.921	36.2712	0	12.921	12.921	12.921	18.4349	18.4349	4.82143	11.9	2.4	7
8	1	42.1304	36.2712	26.5651	26.5651	26.5651	22.7865	42.1304	22.7865	18.4349	0	45	30	22.7865	18.4349	0	18.4349	53.7288	18.4349	22.7865	18.4349	0	0	60	22.7865	26.5651	30	30	33.2109	36.2712	6.42857	13.5333	4.5	13.75
8	2	47.8696	36.2712	18.4349	30	33.2109	18.4349	36.2712	30	22.7865	12.921	39.2315	22.7865	30	22.7865	0	12.921	47.8696	0	30	22.7865	0	12.921	47.8696	12.921	12.921	18.4349	18.4349	26.5651	30	4.64286	14.5833	4	14.8
8	3	45	30	30	26.5651	30	22.7865	39.2315	26.5651	12.921	18.4349	39.2315	30	26.5651	0	18.4349	18.4349	50.7685	0	26.5651	0	12.921	12.921	56.7891	12.921	12.921	12.921	18.4349	22.7865	30	6.84524	14.4375	4.50667	16.8
9	1	45	36.2712	22.7865	33.2109	26.5651	26.5651	33.2109	30	12.921	18.4349	39.2315	26.5651	30	0	12.921	30	42.1304	0	30	0	0	22.7865	50.7685	0	0	12.921	12.921	18.4349	18.4349	5.77381	15.4	2.575	8.25
9	2	39.2315	39.2315	26.5651	30	26.5651	22.7865	39.2315	22.7865	18.4349	22.7865	36.2712	30	22.7865	18.4349	0	26.5651	47.8696	0	22.7865	18.4349	0	18.4349	53.7288	0	0	0	12.921	18.4349	18.4349	6.30952	14	3.525	13
9	3	47.8696	33.2109	22.7865	33.2109	22.7865	26.5651	36.2712	26.5651	12.921	22.7865	33.2109	33.2109	26.5651	0	18.4349	33.2109	39.2315	0	26.5651	0	0	30	47.8696	0	0	0	0	0	12.921	6.13095	15.3125	4.34667	13.3333
10	1	42.1304	39.2315	22.7865	30	39.2315	22.7865	26.5651	22.7865	18.4349	0	45	30	22.7865	18.4349	0	30	45	0	22.7865	18.4349	0	18.4349	53.7288	0	0	0	0	12.921	18.4349	5.47619	16.3333	2.575	10.5
10	2	45	36.2712	22.7865	30	36.2712	22.7865	30	18.4349	18.4349	18.4349	42.1304	30	18.4349	12.921	18.4349	26.5651	47.8696	0	18.4349	12.921	12.921	26.5651	50.7685	0	12.921	12.921	12.921	18.4349	18.4349	6.0119	16.8824	4.10833	11.9
10	3	39.2315	36.2712	30	26.5651	33.2109	26.5651	33.2109	26.5651	12.921	12.921	39.2315	33.2109	26.5651	12.921	0	22.7865	50.7685	0	26.5651	12.921	0	22.7865	50.7685	0	0	12.921	12.921	12.921	12.921	6.54762	14	3.4	9.25
