# Supplementary material for: Data on germination, growth and morphological changes of oil palm (Elaeis guineensis Jacq.) zygotic embryos during in vitro culturing
Source: Data Brief. 2019 Dec 16;28:104975. doi: 10.1016/j.dib.2019.104975 (PMC7093796; doi:10.1016/j.dib.2019.104975)
Supplement: Multimedia component 5 [file mmc5.xlsx]

## Sheet: Sheet1
trt	rep	1s0	1s1	1s2	2s0	2s1	2s2	2s3	3s0	3s1	3s2	3s3	3s4	4s0	4s1	4s2	4s3	4s4	4s5	5s0	5s1	5s2	5s3	5s4	5s5	6s5	7s5	8s5	9s5	10s5	SGI	MGT	SVI -1	SVI - 2
1	1	47.8696	33.2109	22.7865	36.2712	33.2109	22.7865	26.5651	18.4349	18.4349	12.921	56.7891	12.921	18.4349	18.4349	12.921	30	45	0	18.4349	18.4349	12.921	26.5651	47.8696	0	0	0	0	0	0	5.71429	16.625	2.82667	8
1	2	50.7685	33.2109	18.4349	45	26.5651	22.7865	22.7865	39.2315	12.921	26.5651	33.2109	12.921	39.2315	12.921	12.921	30	30	0	39.2315	12.921	12.921	30	30	0	0	0	0	0	0	4.04762	15.9091	1.72333	4.95
1	3	53.7288	33.2109	12.921	42.1304	30	26.5651	18.4349	39.2315	18.4349	33.2109	22.7865	12.921	36.2712	12.921	12.921	33.2109	30	0	36.2712	12.921	0	30	36.2712	0	0	0	0	0	0	3.80952	18.0833	1.84	5.6
2	1	45	39.2315	18.4349	36.2712	26.5651	36.2712	18.4349	22.7865	18.4349	18.4349	42.1304	26.5651	22.7865	12.921	12.921	39.2315	36.2712	0	22.7865	12.921	12.921	33.2109	42.1304	12.921	12.921	18.4349	18.4349	18.4349	18.4349	5.53571	16.625	2.37333	6.4
2	2	47.8696	36.2712	18.4349	26.5651	33.2109	33.2109	26.5651	22.7865	12.921	0	53.7288	22.7865	22.7865	12.921	0	39.2315	39.2315	12.921	22.7865	12.921	0	33.2109	45	12.921	12.921	12.921	12.921	18.4349	18.4349	5.71429	15.75	2.88	9.86667
2	3	60	26.5651	12.921	50.7685	18.4349	30	12.921	45	12.921	26.5651	26.5651	12.921	45	0	12.921	26.5651	30	0	45	0	12.921	22.7865	33.2109	0	0	0	0	0	0	3.39286	16.8	1.65	5
3	1	47.8696	30	26.5651	36.2712	18.4349	39.2315	22.7865	12.921	12.921	12.921	53.7288	26.5651	0	18.4349	0	18.4349	63.4349	18.4349	0	18.4349	0	18.4349	63.4349	22.7865	22.7865	22.7865	26.5651	33.2109	33.2109	7.02381	15.1667	4.02	13.5
3	2	39.2315	42.1304	22.7865	30	26.5651	36.2712	26.5651	18.4349	12.921	12.921	42.1304	36.2712	18.4349	12.921	12.921	26.5651	50.7685	12.921	18.4349	12.921	12.921	18.4349	56.7891	18.4349	18.4349	22.7865	22.7865	26.5651	26.5651	6.42857	15.2353	3.62667	9.63333
3	3	56.7891	30	12.921	50.7685	30	22.7865	0	47.8696	12.921	30	18.4349	12.921	47.8696	12.921	0	26.5651	26.5651	18.4349	47.8696	12.921	0	26.5651	26.5651	22.7865	26.5651	26.5651	26.5651	33.2109	36.2712	2.61905	17.5	1.38667	6.53333
4	1	47.8696	33.2109	22.7865	42.1304	26.5651	30	18.4349	26.5651	0	12.921	56.7891	12.921	12.921	18.4349	0	30	47.8696	0	12.921	18.4349	0	26.5651	53.7288	0	0	0	0	12.921	12.921	5.85714	17.7059	3.20167	11.6167
4	2	42.1304	39.2315	22.7865	30	33.2109	36.2712	18.4349	22.7865	18.4349	12.921	53.7288	12.921	18.4349	18.4349	12.921	33.2109	42.1304	0	18.4349	18.4349	0	22.7865	53.7288	0	0	12.921	12.921	12.921	12.921	5.89286	16.1875	2.4	6.13333
4	3	53.7288	33.2109	12.921	45	36.2712	18.4349	12.921	45	12.921	30	22.7865	12.921	33.2109	30	0	18.4349	36.2712	0	33.2109	30	0	12.921	39.2315	0	0	0	0	0	0	2.85714	17.8889	1.32	4.5
5	1	45	36.2712	22.7865	36.2712	26.5651	26.5651	30	22.7865	12.921	18.4349	45	26.5651	22.7865	12.921	12.921	22.7865	50.7685	0	22.7865	12.921	12.921	22.7865	50.7685	0	12.921	12.921	12.921	18.4349	18.4349	5.95238	15.75	2.48	8
5	2	39.2315	42.1304	22.7865	22.7865	26.5651	42.1304	26.5651	12.921	12.921	12.921	56.7891	22.7865	12.921	0	0	30	56.7891	0	12.921	0	0	22.7865	63.4349	0	0	12.921	12.921	12.921	12.921	7.08333	15.4737	2.97667	8.23333
5	3	60	22.7865	18.4349	50.7685	26.5651	26.5651	0	39.2315	12.921	36.2712	22.7865	12.921	22.7865	30	18.4349	18.4349	39.2315	0	22.7865	30	12.921	18.4349	42.1304	0	0	0	0	12.921	12.921	3.9881	18.0833	2.1	9.8
6	1	39.2315	36.2712	30	30	26.5651	36.2712	26.5651	26.5651	18.4349	0	39.2315	33.2109	26.5651	18.4349	0	36.2712	36.2712	0	26.5651	18.4349	0	30	42.1304	0	0	0	0	0	0	6.42857	13	2.45	7.23333
6	2	45	33.2109	26.5651	36.2712	22.7865	36.2712	22.7865	30	22.7865	12.921	33.2109	30	30	22.7865	0	33.2109	33.2109	0	30	22.7865	0	30	36.2712	0	0	0	0	0	0	5.47619	12.8333	1.82	4.8
6	3	42.1304	30	33.2109	33.2109	30	33.2109	22.7865	26.5651	26.5651	12.921	36.2712	26.5651	26.5651	22.7865	12.921	30	36.2712	0	26.5651	22.7865	12.921	26.5651	39.2315	0	0	0	0	0	0	6.25	13.4615	2.275	6.5
7	1	53.7288	26.5651	22.7865	45	36.2712	22.7865	0	30	26.5651	22.7865	33.2109	18.4349	30	22.7865	18.4349	33.2109	26.5651	0	30	22.7865	12.921	30	33.2109	0	12.921	12.921	12.921	12.921	12.921	4.22619	18.0833	1.9	5.2
7	2	53.7288	26.5651	22.7865	45	30	26.5651	0	36.2712	18.4349	18.4349	30	26.5651	36.2712	18.4349	12.921	30	30	0	36.2712	18.4349	0	26.5651	36.2712	0	0	0	0	0	0	4.16667	16.5455	1.72333	3.85
7	3	50.7685	30	22.7865	42.1304	36.2712	26.5651	0	30	26.5651	22.7865	30	22.7865	30	18.4349	18.4349	30	33.2109	0	30	18.4349	12.921	26.5651	39.2315	0	0	12.921	12.921	22.7865	22.7865	4.52381	18.3077	2.25333	8.88333
8	1	45	26.5651	33.2109	30	30	30	30	30	18.4349	18.4349	45	12.921	30	18.4349	18.4349	18.4349	42.1304	0	30	18.4349	0	18.4349	47.8696	0	12.921	18.4349	18.4349	26.5651	30	6.42857	12.3846	2.73	9.75
8	2	42.1304	33.2109	30	36.2712	26.5651	26.5651	30	33.2109	22.7865	18.4349	39.2315	12.921	33.2109	12.921	12.921	26.5651	39.2315	0	33.2109	12.921	0	12.921	50.7685	0	0	12.921	12.921	18.4349	22.7865	5.83333	14.5385	2.6	9.96667
8	3	50.7685	30	22.7865	39.2315	30	26.5651	22.7865	36.2712	18.4349	12.921	39.2315	18.4349	36.2712	18.4349	0	22.7865	39.2315	12.921	36.2712	18.4349	0	0	47.8696	12.921	18.4349	22.7865	22.7865	30	33.2109	4.52381	14.6364	2.2	10.45
9	1	36.2712	39.2315	30	18.4349	36.2712	45	12.921	18.4349	22.7865	0	50.7685	22.7865	18.4349	22.7865	0	30	45	0	18.4349	22.7865	0	26.5651	47.8696	0	12.921	12.921	12.921	18.4349	18.4349	6.66667	13.5333	2.6	9.75
9	2	39.2315	36.2712	30	26.5651	33.2109	42.1304	12.921	22.7865	26.5651	0	45	22.7865	22.7865	22.7865	12.921	26.5651	42.1304	0	22.7865	22.7865	12.921	22.7865	45	0	0	0	0	0	0	6.25	14	2.52	8.4
9	3	36.2712	36.2712	33.2109	26.5651	36.2712	42.1304	0	22.7865	22.7865	12.921	47.8696	18.4349	22.7865	18.4349	0	33.2109	42.1304	0	22.7865	18.4349	0	30	45	0	12.921	12.921	12.921	18.4349	18.4349	6.72619	14.4667	2.425	9.75
10	1	36.2712	42.1304	26.5651	22.7865	26.5651	36.2712	33.2109	18.4349	12.921	0	53.7288	26.5651	18.4349	12.921	0	30	50.7685	0	18.4349	12.921	0	26.5651	53.7288	0	0	12.921	12.921	12.921	12.921	7.02381	14	3.25833	10.7667
10	2	36.2712	42.1304	26.5651	22.7865	26.5651	39.2315	30	22.7865	12.921	12.921	45	30	22.7865	12.921	0	26.5651	50.7685	0	22.7865	12.921	0	22.7865	53.7288	0	0	0	0	12.921	12.921	6.78571	13.5625	2.66667	9.6
10	3	33.2109	42.1304	30	22.7865	30	30	36.2712	18.4349	18.4349	12.921	42.1304	33.2109	18.4349	12.921	0	33.2109	47.8696	0	18.4349	12.921	0	26.5651	53.7288	0	12.921	12.921	12.921	12.921	12.921	7.20238	14.4118	2.55	7.65
