# Supplementary material for: Data on germination, growth and morphological changes of oil palm (Elaeis guineensis Jacq.) zygotic embryos during in vitro culturing
Source: Data Brief. 2019 Dec 16;28:104975. doi: 10.1016/j.dib.2019.104975 (PMC7093796; doi:10.1016/j.dib.2019.104975)
Supplement: Multimedia component 6 [file mmc6.xlsx]

## Sheet: Sheet1
Trt		Mgt	Sgi	Svi_i	Svi__ii	_1s0	_1s1	_1s2	_2s0	_2s1	_2s2	_2s3	_3s0	_3s1	_3s2	_3s3	_3s4	_4s0	_4s1	_4s2	_4s3	_4s4	_4s5	_5s0	_5s1	_5s2	_5s3	_5s4	_5s5	_6s5	_7s5	_8s5	_9s5	_10s5
1		16.87	4.52	2.13	6.18	50.79	33.21	18.05	41.13	29.93	24.05	22.6	32.3	16.6	24.23	37.6	12.92	31.31	14.76	12.92	31.07	35	0	31.31	14.76	8.61	28.86	38.05	0	0	0	0	0	0
2		16.39	4.88	2.3	7.09	50.96	34.02	16.6	37.87	26.07	33.16	19.31	30.19	14.76	15	40.81	20.76	30.19	8.61	8.61	35.01	35.17	4.31	30.19	8.61	8.61	29.74	40.11	8.61	8.61	10.45	10.45	12.29	12.29
3		15.97	5.36	3.01	9.89	47.96	34.04	20.76	39.01	25	32.76	16.45	26.41	12.92	18.61	38.1	25.25	22.1	14.76	4.31	23.86	46.92	16.6	22.1	14.76	4.31	21.14	48.93	21.34	22.6	24.05	25.31	31	32.02
4		17.26	4.87	2.31	7.42	47.91	35.22	19.5	39.04	32.02	28.24	16.6	31.45	10.45	18.61	44.43	12.92	21.52	22.29	4.31	27.22	42.09	0	21.52	22.29	0	20.76	48.9	0	0	4.31	4.31	8.61	8.61
5		16.44	5.67	2.52	8.68	48.08	33.73	21.34	36.61	26.57	31.75	18.86	24.98	12.92	22.54	41.53	20.76	19.5	14.31	10.45	23.74	48.93	0	19.5	14.31	8.61	21.34	52.11	0	4.31	8.61	8.61	14.76	14.76
6		13.1	6.05	2.18	6.18	42.12	33.16	29.93	33.16	26.45	35.25	24.05	27.71	22.6	8.61	36.24	29.93	27.71	21.34	4.31	33.16	35.25	0	27.71	21.34	4.31	28.86	39.21	0	0	0	0	0	0
7		17.65	4.31	1.96	5.98	52.74	27.71	22.79	44.04	34.18	25.31	0	32.09	23.86	21.34	31.07	22.6	32.09	19.89	16.6	31.07	29.93	0	32.09	19.89	8.61	27.71	36.24	0	4.31	8.61	8.61	11.9	11.9
8		13.85	5.6	2.51	10.06	45.97	29.93	28.67	35.17	28.86	27.71	27.6	33.16	19.89	16.6	41.15	14.76	33.16	16.6	10.45	22.6	40.2	4.31	33.16	16.6	0	10.45	48.84	4.31	10.45	18.05	18.05	25	28.67
9		14	6.55	2.52	9.3	37.26	37.26	31.07	23.86	35.25	43.09	8.61	21.34	24.05	4.31	47.88	21.34	21.34	21.34	4.31	29.93	43.09	0	21.34	21.34	4.31	26.45	45.96	0	8.61	8.61	8.61	12.29	12.29
10		13.99	7	2.83	9.34	35.25	42.13	27.71	22.79	27.71	35.17	33.16	19.89	14.76	8.61	46.95	29.93	19.89	12.92	0	29.93	49.8	0	19.89	12.92	0	25.31	53.73	0	4.31	8.61	8.61	12.92	12.92
p-Value		<.0001	0.0661	0.456	0.1421	0.0046	0.0522	0.0005	0.0153	0.0686	0.0042	0.0003	0.4868	0.0046	0.0297	0.5438	0.0033	0.3704	0.2099	0.2353	0.0562	0.0225	0.0004	0.3704	0.2099	0.4742	0.0024	0.097	<.0001	0.0045	0.0053	0.0032	0.0006	0.0002
CV(%)		4.35	18.33	22.53	26.24	10.82	12.68	15.46	18.93	14.09	14.87	33.66	29.52	24.28	43.45	22.94	24.15	34.14	37.21	94.49	16.54	16.52	143.16	34.14	37.21	137.87	19.38	16.92	105.24	91.58	69.48	67.77	52.16	50.64
SE(d)		0.553	0.82	0.446	1.716	4.056	3.526	2.984	5.452	3.359	3.842	5.145	6.738	3.426	5.622	7.6	4.164	7.215	5.068	5.884	3.883	5.482	2.947	7.215	5.068	5.333	3.806	6.244	2.944	4.725	5.18	5.122	5.485	5.518
LSD at 5%		1.1618	NS	NS	NS	8.5209	NS	6.2691	11.455	NS	8.0718	10.81	NS	7.198	11.811	NS	8.7479	NS	NS	NS	NS	11.518	6.1911	NS	NS	NS	7.9971	NS	6.1845	9.9278	10.883	10.761	11.523	11.592
