# Supplementary material for: Data on germination, growth and morphological changes of oil palm (Elaeis guineensis Jacq.) zygotic embryos during in vitro culturing
Source: Data Brief. 2019 Dec 16;28:104975. doi: 10.1016/j.dib.2019.104975 (PMC7093796; doi:10.1016/j.dib.2019.104975)
Supplement: Multimedia component 7 [file mmc7.zip]

Archive with 1 entries (1 files):
- dib_104975_G2 Block_sscnars49 ger GL_V2_mmc7.RTF
